# Supplementary material for: Characterization of Pestivirus tauri (BVDV-2, Subtype c) Isolates in Northern Italy Using Whole-Genome Sequencing
Source: Viruses. 2026 Mar 16;18(3):367. doi: 10.3390/v18030367 (PMC13030877; doi:10.3390/v18030367)
Supplement: Supplementary file 1 [file viruses-18-00367-s001.zip]

Archive with 5 entries (5 files):
- FigureS1.pdf
- FigureS2.pdf
- TableS1.csv
- TableS2.csv
- TableS3.csv
