# Supplementary material for: Characterization of Pestivirus tauri (BVDV-2, Subtype c) Isolates in Northern Italy Using Whole-Genome Sequencing
Source: Viruses. 2026 Mar 16;18(3):367. doi: 10.3390/v18030367 (PMC13030877; doi:10.3390/v18030367)
Supplement: Supplementary file 1 [file viruses-18-00367-s001.zip › TableS1.csv]

id	matches_vs_ref	considered_positions_vs_ref	percent_matching_ref
12-149150	9947	11862	0.8385601079076042
12-151955-317	9956	11862	0.8393188332490306
14622	9966	11862	0.840161861406171
SD1301	9967	11862	0.840246164221885
2412	9976	11862	0.8410048895633114
HEN01	9978	11862	0.8411734951947395
HOKUDAI-LAB/09	10020	11862	0.8447142134547294
3237	10029	11862	0.8454729387961558
JZ05-1	10526	11862	0.887371438206036
USMARC-55476	10650	11862	0.8978249873545776
PI28	10691	11862	0.9012814027988535
USMARC-60767	10701	11862	0.9021244309559939
USMARC-60779	10703	11862	0.902293036587422
P24515	10711	11862	0.9029674591131344
USMARC-60766	10714	11862	0.9032203675602765
C413	10722	11862	0.9038947900859888
NEW_YORK_93	10729	11862	0.9044849097959872
RS886	10738	11862	0.9052436351374136
USMARC-60780	10745	11862	0.9058337548474119
P11Q	10747	11862	0.90600236047884
SANDERSON6319	10747	11862	0.90600236047884
11F011	10751	11862	0.9063395717416962
MADSPL	10752	11862	0.9064238745574102
10406	10753	11862	0.9065081773731243
2139	10758	11862	0.9069296914516944
570152	10765	11862	0.9075198111616928
WISCA	10770	11862	0.907941325240263
VICTOR301	10776	11862	0.9084471421345472
MNFETUS	10782	11862	0.9089529590288316
108	10784	11862	0.9091215646602596
9231	10790	11862	0.9096273815545439
OLWEIN_12	10798	11862	0.9103018040802563
95-1501	10799	11862	0.9103861068959703
HB-1511	10802	11862	0.9106390153431124
GBK_E-	10803	11862	0.9107233181588265
AU501	10804	11862	0.9108076209745406
GBK_E+	10805	11862	0.9108919237902546
JV14	10805	11862	0.9108919237902546
B9497	10836	11862	0.91350531107739
USMARC-60764	10845	11862	0.9142640364188164
XJ-04	10859	11862	0.915444275838813
BVDV2_OV856	10913	11862	0.9199966278873715
PI12	11333	11862	0.9554038104872703
USMARC-53873	11335	11862	0.9555724161186984
USMARC-60768	11352	11862	0.9570055639858371
SH2210-14	11520	11862	0.9711684370257967
SH2210-17	11523	11862	0.9714213454729388
SH2210-23	11543	11862	0.9731074017872197
POTSDAM_1600	11598	11862	0.9777440566514921
2015_277457-2	11617	11862	0.9793458101500591
2016_169121	11621	11862	0.9796830214129152
PARKER	11621	11862	0.9796830214129152
2005_206041	11675	11862	0.9842353734614736
2018_64643	11862	11862	1.0
