# Supplementary material for: Characterization of Pestivirus tauri (BVDV-2, Subtype c) Isolates in Northern Italy Using Whole-Genome Sequencing
Source: Viruses. 2026 Mar 16;18(3):367. doi: 10.3390/v18030367 (PMC13030877; doi:10.3390/v18030367)
Supplement: Supplementary file 1 [file viruses-18-00367-s001.zip › TableS2.csv]

Position	Percent_identity	Protein
1	1.0	Npro
2	1.0	Npro
3	1.0	Npro
4	1.0	Npro
5	1.0	Npro
6	1.0	Npro
7	1.0	Npro
8	1.0	Npro
9	1.0	Npro
10	0.7884615384615384	Npro
11	1.0	Npro
12	0.9807692307692307	Npro
13	1.0	Npro
14	1.0	Npro
15	1.0	Npro
16	1.0	Npro
17	1.0	Npro
18	1.0	Npro
19	1.0	Npro
20	1.0	Npro
21	0.9807692307692307	Npro
22	1.0	Npro
23	1.0	Npro
24	1.0	Npro
25	1.0	Npro
26	1.0	Npro
27	1.0	Npro
28	1.0	Npro
29	1.0	Npro
30	0.9807692307692307	Npro
31	1.0	Npro
32	1.0	Npro
33	1.0	Npro
34	1.0	Npro
35	1.0	Npro
36	1.0	Npro
37	1.0	Npro
38	1.0	Npro
39	0.9038461538461539	Npro
40	1.0	Npro
41	1.0	Npro
42	1.0	Npro
43	1.0	Npro
44	1.0	Npro
45	0.9807692307692307	Npro
46	0.9807692307692307	Npro
47	0.9807692307692307	Npro
48	0.9807692307692307	Npro
49	1.0	Npro
50	1.0	Npro
51	1.0	Npro
52	1.0	Npro
53	0.9038461538461539	Npro
54	0.9807692307692307	Npro
55	1.0	Npro
56	1.0	Npro
57	0.6538461538461539	Npro
58	0.7115384615384616	Npro
59	1.0	Npro
60	0.7884615384615384	Npro
61	0.8461538461538461	Npro
62	1.0	Npro
63	0.9230769230769231	Npro
64	1.0	Npro
65	1.0	Npro
66	1.0	Npro
67	1.0	Npro
68	1.0	Npro
69	0.7115384615384616	Npro
70	1.0	Npro
71	1.0	Npro
72	0.9807692307692307	Npro
73	1.0	Npro
74	1.0	Npro
75	0.7115384615384616	Npro
76	1.0	Npro
77	1.0	Npro
78	0.9230769230769231	Npro
79	0.5192307692307693	Npro
80	0.9038461538461539	Npro
81	0.9230769230769231	Npro
82	0.8846153846153846	Npro
83	0.9615384615384616	Npro
84	0.6538461538461539	Npro
85	1.0	Npro
86	1.0	Npro
87	0.9807692307692307	Npro
88	0.5769230769230769	Npro
89	0.8846153846153846	Npro
90	0.9615384615384616	Npro
91	1.0	Npro
92	1.0	Npro
93	0.9615384615384616	Npro
94	0.5384615384615384	Npro
95	1.0	Npro
96	0.6923076923076923	Npro
97	1.0	Npro
98	1.0	Npro
99	0.9038461538461539	Npro
100	1.0	Npro
101	1.0	Npro
102	0.6346153846153846	Npro
103	1.0	Npro
104	1.0	Npro
105	0.9807692307692307	Npro
106	0.9807692307692307	Npro
107	1.0	Npro
108	0.9615384615384616	Npro
109	1.0	Npro
110	1.0	Npro
111	0.7692307692307693	Npro
112	1.0	Npro
113	0.7307692307692307	Npro
114	0.46153846153846156	Npro
115	0.4230769230769231	Npro
116	1.0	Npro
117	0.5769230769230769	Npro
118	1.0	Npro
119	1.0	Npro
120	1.0	Npro
121	1.0	Npro
122	1.0	Npro
123	0.9423076923076923	Npro
124	1.0	Npro
125	1.0	Npro
126	0.6153846153846154	Npro
127	1.0	Npro
128	1.0	Npro
129	0.6923076923076923	Npro
130	1.0	Npro
131	1.0	Npro
132	0.9230769230769231	Npro
133	0.7115384615384616	Npro
134	1.0	Npro
135	1.0	Npro
136	1.0	Npro
137	0.8846153846153846	Npro
138	0.5	Npro
139	1.0	Npro
140	1.0	Npro
141	0.8653846153846154	Npro
142	1.0	Npro
143	1.0	Npro
144	0.9423076923076923	Npro
145	1.0	Npro
146	1.0	Npro
147	0.9807692307692307	Npro
148	0.9615384615384616	Npro
149	0.9807692307692307	Npro
150	0.9423076923076923	Npro
151	1.0	Npro
152	1.0	Npro
153	0.9230769230769231	Npro
154	1.0	Npro
155	1.0	Npro
156	0.7884615384615384	Npro
157	1.0	Npro
158	1.0	Npro
159	0.75	Npro
160	1.0	Npro
161	0.9423076923076923	Npro
162	0.5384615384615384	Npro
163	0.9807692307692307	Npro
164	1.0	Npro
165	0.9423076923076923	Npro
166	1.0	Npro
167	1.0	Npro
168	1.0	Npro
169	0.9807692307692307	Npro
170	0.9807692307692307	Npro
171	0.46153846153846156	Npro
172	0.9807692307692307	Npro
173	1.0	Npro
174	0.9038461538461539	Npro
175	0.9807692307692307	Npro
176	0.9423076923076923	Npro
177	0.9230769230769231	Npro
178	1.0	Npro
179	1.0	Npro
180	0.8653846153846154	Npro
181	1.0	Npro
182	0.9615384615384616	Npro
183	1.0	Npro
184	1.0	Npro
185	0.9423076923076923	Npro
186	0.9807692307692307	Npro
187	0.8846153846153846	Npro
188	1.0	Npro
189	0.5961538461538461	Npro
190	1.0	Npro
191	1.0	Npro
192	1.0	Npro
193	0.9807692307692307	Npro
194	0.8846153846153846	Npro
195	0.8461538461538461	Npro
196	1.0	Npro
197	1.0	Npro
198	0.9423076923076923	Npro
199	1.0	Npro
200	1.0	Npro
201	0.9230769230769231	Npro
202	1.0	Npro
203	1.0	Npro
204	0.75	Npro
205	1.0	Npro
206	1.0	Npro
207	1.0	Npro
208	1.0	Npro
209	1.0	Npro
210	0.9615384615384616	Npro
211	0.7884615384615384	Npro
212	0.5192307692307693	Npro
213	0.9807692307692307	Npro
214	1.0	Npro
215	1.0	Npro
216	0.5384615384615384	Npro
217	1.0	Npro
218	1.0	Npro
219	0.8653846153846154	Npro
220	0.9423076923076923	Npro
221	0.9038461538461539	Npro
222	0.8846153846153846	Npro
223	0.9423076923076923	Npro
224	0.9807692307692307	Npro
225	0.6346153846153846	Npro
226	1.0	Npro
227	1.0	Npro
228	1.0	Npro
229	0.9423076923076923	Npro
230	0.9230769230769231	Npro
231	0.9230769230769231	Npro
232	1.0	Npro
233	1.0	Npro
234	0.9038461538461539	Npro
235	1.0	Npro
236	1.0	Npro
237	0.9423076923076923	Npro
238	1.0	Npro
239	1.0	Npro
240	0.5	Npro
241	1.0	Npro
242	1.0	Npro
243	0.9423076923076923	Npro
244	1.0	Npro
245	1.0	Npro
246	0.5	Npro
247	0.9807692307692307	Npro
248	1.0	Npro
249	0.5576923076923077	Npro
250	1.0	Npro
251	1.0	Npro
252	0.8461538461538461	Npro
253	1.0	Npro
254	1.0	Npro
255	0.9615384615384616	Npro
256	1.0	Npro
257	1.0	Npro
258	0.5384615384615384	Npro
259	1.0	Npro
260	1.0	Npro
261	0.6346153846153846	Npro
262	0.5	Npro
263	1.0	Npro
264	0.9615384615384616	Npro
265	1.0	Npro
266	1.0	Npro
267	0.9038461538461539	Npro
268	0.9807692307692307	Npro
269	1.0	Npro
270	0.5384615384615384	Npro
271	1.0	Npro
272	1.0	Npro
273	0.9423076923076923	Npro
274	1.0	Npro
275	1.0	Npro
276	0.8846153846153846	Npro
277	1.0	Npro
278	1.0	Npro
279	0.9615384615384616	Npro
280	0.8653846153846154	Npro
281	0.6730769230769231	Npro
282	0.5576923076923077	Npro
283	1.0	Npro
284	0.9807692307692307	Npro
285	0.8076923076923077	Npro
286	1.0	Npro
287	1.0	Npro
288	0.8653846153846154	Npro
289	1.0	Npro
290	1.0	Npro
291	0.6153846153846154	Npro
292	1.0	Npro
293	1.0	Npro
294	0.9807692307692307	Npro
295	1.0	Npro
296	1.0	Npro
297	0.8846153846153846	Npro
298	1.0	Npro
299	1.0	Npro
300	1.0	Npro
301	1.0	Npro
302	1.0	Npro
303	0.9807692307692307	Npro
304	1.0	Npro
305	1.0	Npro
306	0.9423076923076923	Npro
307	1.0	Npro
308	1.0	Npro
309	0.9038461538461539	Npro
310	1.0	Npro
311	1.0	Npro
312	0.9230769230769231	Npro
313	0.8076923076923077	Npro
314	0.9615384615384616	Npro
315	0.9038461538461539	Npro
316	1.0	Npro
317	0.9807692307692307	Npro
318	1.0	Npro
319	1.0	Npro
320	0.9615384615384616	Npro
321	0.5384615384615384	Npro
322	1.0	Npro
323	1.0	Npro
324	1.0	Npro
325	1.0	Npro
326	0.9807692307692307	Npro
327	0.5769230769230769	Npro
328	1.0	Npro
329	1.0	Npro
330	0.5192307692307693	Npro
331	1.0	Npro
332	1.0	Npro
333	1.0	Npro
334	1.0	Npro
335	1.0	Npro
336	1.0	Npro
337	1.0	Npro
338	1.0	Npro
339	1.0	Npro
340	0.7692307692307693	Npro
341	0.7692307692307693	Npro
342	0.7115384615384616	Npro
343	1.0	Npro
344	1.0	Npro
345	0.8461538461538461	Npro
346	0.9807692307692307	Npro
347	1.0	Npro
348	1.0	Npro
349	1.0	Npro
350	1.0	Npro
351	0.9230769230769231	Npro
352	0.5384615384615384	Npro
353	1.0	Npro
354	0.9807692307692307	Npro
355	1.0	Npro
356	1.0	Npro
357	0.8846153846153846	Npro
358	1.0	Npro
359	1.0	Npro
360	0.9230769230769231	Npro
361	1.0	Npro
362	1.0	Npro
363	0.9615384615384616	Npro
364	1.0	Npro
365	1.0	Npro
366	0.8269230769230769	Npro
367	1.0	Npro
368	1.0	Npro
369	1.0	Npro
370	1.0	Npro
371	1.0	Npro
372	0.8461538461538461	Npro
373	0.6153846153846154	Npro
374	1.0	Npro
375	0.9038461538461539	Npro
376	1.0	Npro
377	1.0	Npro
378	0.9038461538461539	Npro
379	1.0	Npro
380	1.0	Npro
381	0.75	Npro
382	1.0	Npro
383	1.0	Npro
384	0.9230769230769231	Npro
385	1.0	Npro
386	1.0	Npro
387	0.9807692307692307	Npro
388	1.0	Npro
389	1.0	Npro
390	0.5384615384615384	Npro
391	1.0	Npro
392	1.0	Npro
393	0.8846153846153846	Npro
394	1.0	Npro
395	1.0	Npro
396	0.5384615384615384	Npro
397	0.6730769230769231	Npro
398	0.9807692307692307	Npro
399	0.9230769230769231	Npro
400	1.0	Npro
401	1.0	Npro
402	0.9615384615384616	Npro
403	0.9807692307692307	Npro
404	0.9615384615384616	Npro
405	0.5961538461538461	Npro
406	1.0	Npro
407	0.9807692307692307	Npro
408	0.9038461538461539	Npro
409	1.0	Npro
410	1.0	Npro
411	0.9807692307692307	Npro
412	1.0	Npro
413	1.0	Npro
414	0.6730769230769231	Npro
415	0.9230769230769231	Npro
416	1.0	Npro
417	1.0	Npro
418	1.0	Npro
419	1.0	Npro
420	1.0	Npro
421	0.9615384615384616	Npro
422	1.0	Npro
423	0.9230769230769231	Npro
424	1.0	Npro
425	0.9807692307692307	Npro
426	0.9807692307692307	Npro
427	0.9615384615384616	Npro
428	0.9807692307692307	Npro
429	0.6346153846153846	Npro
430	1.0	Npro
431	1.0	Npro
432	0.5	Npro
433	0.9423076923076923	Npro
434	0.9038461538461539	Npro
435	0.9807692307692307	Npro
436	0.7307692307692307	Npro
437	1.0	Npro
438	0.9807692307692307	Npro
439	0.6730769230769231	Npro
440	0.8846153846153846	Npro
441	0.9038461538461539	Npro
442	0.9807692307692307	Npro
443	1.0	Npro
444	0.9807692307692307	Npro
445	1.0	Npro
446	1.0	Npro
447	0.9615384615384616	Npro
448	1.0	Npro
449	1.0	Npro
450	0.9230769230769231	Npro
451	0.8653846153846154	Npro
452	0.9807692307692307	Npro
453	0.9807692307692307	Npro
454	1.0	Npro
455	1.0	Npro
456	0.5576923076923077	Npro
457	1.0	Npro
458	1.0	Npro
459	0.9807692307692307	Npro
460	1.0	Npro
461	1.0	Npro
462	1.0	Npro
463	0.9615384615384616	Npro
464	1.0	Npro
465	0.8846153846153846	Npro
466	0.9615384615384616	Npro
467	0.9615384615384616	Npro
468	0.9807692307692307	Npro
469	1.0	Npro
470	1.0	Npro
471	0.9423076923076923	Npro
472	1.0	Npro
473	0.9807692307692307	Npro
474	0.9807692307692307	Npro
475	1.0	Npro
476	1.0	Npro
477	0.9230769230769231	Npro
478	0.8653846153846154	Npro
479	0.9807692307692307	Npro
480	0.7115384615384616	Npro
481	1.0	Npro
482	1.0	Npro
483	0.5961538461538461	Npro
484	1.0	Npro
485	1.0	Npro
486	0.5576923076923077	Npro
487	1.0	Npro
488	1.0	Npro
489	0.9038461538461539	Npro
490	1.0	Npro
491	1.0	Npro
492	1.0	Npro
493	1.0	Npro
494	1.0	Npro
495	0.9423076923076923	Npro
496	0.9807692307692307	Npro
497	1.0	Npro
498	0.9807692307692307	Npro
499	1.0	Npro
500	1.0	Npro
501	0.9038461538461539	Npro
502	1.0	Npro
503	1.0	Npro
504	0.9423076923076923	Npro
505	1.0	C
506	1.0	C
507	0.6346153846153846	C
508	1.0	C
509	0.9423076923076923	C
510	0.9423076923076923	C
511	1.0	C
512	1.0	C
513	0.6730769230769231	C
514	1.0	C
515	0.9423076923076923	C
516	0.5961538461538461	C
517	0.5	C
518	0.9615384615384616	C
519	0.9423076923076923	C
520	1.0	C
521	1.0	C
522	0.9423076923076923	C
523	0.9807692307692307	C
524	1.0	C
525	1.0	C
526	1.0	C
527	0.9230769230769231	C
528	0.8846153846153846	C
529	0.9038461538461539	C
530	0.9038461538461539	C
531	0.9615384615384616	C
532	1.0	C
533	0.8653846153846154	C
534	0.6538461538461539	C
535	1.0	C
536	1.0	C
537	0.9807692307692307	C
538	1.0	C
539	0.9807692307692307	C
540	0.9423076923076923	C
541	1.0	C
542	1.0	C
543	0.8653846153846154	C
544	0.9423076923076923	C
545	1.0	C
546	0.9230769230769231	C
547	1.0	C
548	1.0	C
549	0.5961538461538461	C
550	1.0	C
551	1.0	C
552	0.8846153846153846	C
553	1.0	C
554	1.0	C
555	0.9807692307692307	C
556	1.0	C
557	1.0	C
558	0.9423076923076923	C
559	1.0	C
560	1.0	C
561	1.0	C
562	1.0	C
563	1.0	C
564	0.8846153846153846	C
565	1.0	C
566	0.9615384615384616	C
567	1.0	C
568	1.0	C
569	1.0	C
570	0.9230769230769231	C
571	1.0	C
572	1.0	C
573	1.0	C
574	1.0	C
575	1.0	C
576	1.0	C
577	1.0	C
578	0.9807692307692307	C
579	0.9038461538461539	C
580	1.0	C
581	1.0	C
582	1.0	C
583	0.9230769230769231	C
584	0.9807692307692307	C
585	0.9615384615384616	C
586	1.0	C
587	1.0	C
588	0.36538461538461536	C
589	1.0	C
590	1.0	C
591	1.0	C
592	1.0	C
593	1.0	C
594	0.9615384615384616	C
595	0.8653846153846154	C
596	1.0	C
597	0.9423076923076923	C
598	1.0	C
599	1.0	C
600	1.0	C
601	1.0	C
602	1.0	C
603	0.7307692307692307	C
604	1.0	C
605	1.0	C
606	0.9230769230769231	C
607	0.6730769230769231	C
608	1.0	C
609	0.5769230769230769	C
610	1.0	C
611	0.9807692307692307	C
612	0.8461538461538461	C
613	1.0	C
614	1.0	C
615	0.9038461538461539	C
616	1.0	C
617	1.0	C
618	0.9038461538461539	C
619	1.0	C
620	1.0	C
621	0.9615384615384616	C
622	1.0	C
623	1.0	C
624	0.9807692307692307	C
625	1.0	C
626	1.0	C
627	0.6153846153846154	C
628	1.0	C
629	1.0	C
630	0.5192307692307693	C
631	1.0	C
632	1.0	C
633	0.9423076923076923	C
634	1.0	C
635	1.0	C
636	1.0	C
637	1.0	C
638	1.0	C
639	0.8461538461538461	C
640	1.0	C
641	1.0	C
642	0.8846153846153846	C
643	1.0	C
644	1.0	C
645	0.7307692307692307	C
646	1.0	C
647	1.0	C
648	0.9807692307692307	C
649	1.0	C
650	1.0	C
651	0.9230769230769231	C
652	1.0	C
653	1.0	C
654	1.0	C
655	1.0	C
656	1.0	C
657	0.9423076923076923	C
658	1.0	C
659	1.0	C
660	1.0	C
661	1.0	C
662	1.0	C
663	1.0	C
664	1.0	C
665	1.0	C
666	1.0	C
667	1.0	C
668	1.0	C
669	0.9038461538461539	C
670	1.0	C
671	1.0	C
672	0.9038461538461539	C
673	1.0	C
674	0.9807692307692307	C
675	1.0	C
676	1.0	C
677	1.0	C
678	0.7884615384615384	C
679	1.0	C
680	1.0	C
681	0.8846153846153846	C
682	1.0	C
683	0.9807692307692307	C
684	0.6153846153846154	C
685	0.7692307692307693	C
686	0.8269230769230769	C
687	0.5961538461538461	C
688	1.0	C
689	1.0	C
690	0.9807692307692307	C
691	0.9807692307692307	C
692	1.0	C
693	0.6153846153846154	C
694	1.0	C
695	1.0	C
696	0.8076923076923077	C
697	1.0	C
698	1.0	C
699	0.9807692307692307	C
700	1.0	C
701	1.0	C
702	0.9038461538461539	C
703	1.0	C
704	1.0	C
705	0.9615384615384616	C
706	0.9038461538461539	C
707	1.0	C
708	0.9807692307692307	C
709	1.0	C
710	1.0	C
711	1.0	C
712	1.0	C
713	1.0	C
714	0.9807692307692307	C
715	1.0	C
716	1.0	C
717	0.5192307692307693	C
718	1.0	C
719	1.0	C
720	1.0	C
721	1.0	C
722	1.0	C
723	0.7692307692307693	C
724	1.0	C
725	1.0	C
726	0.5192307692307693	C
727	1.0	C
728	1.0	C
729	0.7115384615384616	C
730	1.0	C
731	0.9807692307692307	C
732	0.6346153846153846	C
733	1.0	C
734	1.0	C
735	0.9423076923076923	C
736	1.0	C
737	1.0	C
738	0.9615384615384616	C
739	0.9615384615384616	C
740	1.0	C
741	0.9807692307692307	C
742	1.0	C
743	1.0	C
744	0.9038461538461539	C
745	1.0	C
746	1.0	C
747	0.9807692307692307	C
748	0.8846153846153846	C
749	1.0	C
750	0.9423076923076923	C
751	1.0	C
752	1.0	C
753	0.9423076923076923	C
754	1.0	C
755	1.0	C
756	0.9038461538461539	C
757	1.0	C
758	1.0	C
759	0.9807692307692307	C
760	1.0	C
761	1.0	C
762	0.9230769230769231	C
763	0.5192307692307693	C
764	1.0	C
765	0.5	C
766	1.0	C
767	1.0	C
768	0.8846153846153846	C
769	1.0	C
770	1.0	C
771	1.0	C
772	1.0	C
773	1.0	C
774	0.9423076923076923	C
775	0.9807692307692307	C
776	1.0	C
777	0.9807692307692307	C
778	1.0	C
779	1.0	C
780	0.9423076923076923	C
781	0.9615384615384616	C
782	0.9615384615384616	C
783	1.0	C
784	1.0	C
785	0.6923076923076923	C
786	0.8076923076923077	C
787	1.0	C
788	1.0	C
789	0.9038461538461539	C
790	0.7115384615384616	C
791	1.0	C
792	0.9230769230769231	C
793	0.9615384615384616	C
794	1.0	C
795	0.9038461538461539	C
796	1.0	C
797	1.0	C
798	0.9423076923076923	C
799	0.9230769230769231	C
800	1.0	C
801	0.7115384615384616	C
802	1.0	C
803	0.9615384615384616	C
804	0.5576923076923077	C
805	0.9807692307692307	C
806	0.9807692307692307	C
807	0.5576923076923077	C
808	1.0	C
809	1.0	C
810	0.8846153846153846	C
811	1.0	Erns
812	1.0	Erns
813	0.9038461538461539	Erns
814	1.0	Erns
815	1.0	Erns
816	0.75	Erns
817	0.9807692307692307	Erns
818	1.0	Erns
819	0.75	Erns
820	1.0	Erns
821	1.0	Erns
822	1.0	Erns
823	1.0	Erns
824	1.0	Erns
825	0.9230769230769231	Erns
826	1.0	Erns
827	1.0	Erns
828	1.0	Erns
829	1.0	Erns
830	1.0	Erns
831	0.9615384615384616	Erns
832	0.6153846153846154	Erns
833	1.0	Erns
834	0.9423076923076923	Erns
835	0.9807692307692307	Erns
836	0.9038461538461539	Erns
837	1.0	Erns
838	1.0	Erns
839	1.0	Erns
840	0.9807692307692307	Erns
841	0.9615384615384616	Erns
842	1.0	Erns
843	0.8269230769230769	Erns
844	1.0	Erns
845	1.0	Erns
846	0.5769230769230769	Erns
847	1.0	Erns
848	1.0	Erns
849	0.8653846153846154	Erns
850	0.9423076923076923	Erns
851	1.0	Erns
852	1.0	Erns
853	1.0	Erns
854	1.0	Erns
855	0.4807692307692308	Erns
856	1.0	Erns
857	1.0	Erns
858	1.0	Erns
859	1.0	Erns
860	1.0	Erns
861	1.0	Erns
862	0.8846153846153846	Erns
863	0.8846153846153846	Erns
864	0.9423076923076923	Erns
865	1.0	Erns
866	0.8653846153846154	Erns
867	0.6346153846153846	Erns
868	1.0	Erns
869	1.0	Erns
870	1.0	Erns
871	1.0	Erns
872	1.0	Erns
873	0.8653846153846154	Erns
874	0.9615384615384616	Erns
875	0.9807692307692307	Erns
876	0.9423076923076923	Erns
877	1.0	Erns
878	1.0	Erns
879	0.7115384615384616	Erns
880	1.0	Erns
881	1.0	Erns
882	1.0	Erns
883	1.0	Erns
884	1.0	Erns
885	0.7115384615384616	Erns
886	1.0	Erns
887	1.0	Erns
888	0.6923076923076923	Erns
889	1.0	Erns
890	1.0	Erns
891	0.9038461538461539	Erns
892	1.0	Erns
893	1.0	Erns
894	0.9615384615384616	Erns
895	0.9807692307692307	Erns
896	1.0	Erns
897	0.9807692307692307	Erns
898	1.0	Erns
899	1.0	Erns
900	0.6730769230769231	Erns
901	1.0	Erns
902	1.0	Erns
903	1.0	Erns
904	1.0	Erns
905	1.0	Erns
906	0.9038461538461539	Erns
907	1.0	Erns
908	1.0	Erns
909	1.0	Erns
910	1.0	Erns
911	1.0	Erns
912	0.8653846153846154	Erns
913	1.0	Erns
914	1.0	Erns
915	0.6538461538461539	Erns
916	1.0	Erns
917	0.9807692307692307	Erns
918	0.5769230769230769	Erns
919	1.0	Erns
920	1.0	Erns
921	0.9615384615384616	Erns
922	1.0	Erns
923	1.0	Erns
924	0.9423076923076923	Erns
925	1.0	Erns
926	1.0	Erns
927	0.8653846153846154	Erns
928	1.0	Erns
929	1.0	Erns
930	0.9615384615384616	Erns
931	0.9807692307692307	Erns
932	1.0	Erns
933	0.8846153846153846	Erns
934	1.0	Erns
935	1.0	Erns
936	0.9807692307692307	Erns
937	1.0	Erns
938	1.0	Erns
939	0.9230769230769231	Erns
940	1.0	Erns
941	1.0	Erns
942	0.9807692307692307	Erns
943	0.8846153846153846	Erns
944	1.0	Erns
945	0.9423076923076923	Erns
946	1.0	Erns
947	1.0	Erns
948	0.6923076923076923	Erns
949	1.0	Erns
950	1.0	Erns
951	0.9807692307692307	Erns
952	1.0	Erns
953	1.0	Erns
954	0.9807692307692307	Erns
955	1.0	Erns
956	1.0	Erns
957	0.9038461538461539	Erns
958	1.0	Erns
959	1.0	Erns
960	0.7884615384615384	Erns
961	1.0	Erns
962	1.0	Erns
963	0.7307692307692307	Erns
964	1.0	Erns
965	0.9423076923076923	Erns
966	0.5961538461538461	Erns
967	1.0	Erns
968	1.0	Erns
969	0.9423076923076923	Erns
970	1.0	Erns
971	1.0	Erns
972	1.0	Erns
973	1.0	Erns
974	1.0	Erns
975	0.9230769230769231	Erns
976	1.0	Erns
977	1.0	Erns
978	0.9038461538461539	Erns
979	1.0	Erns
980	1.0	Erns
981	1.0	Erns
982	1.0	Erns
983	1.0	Erns
984	1.0	Erns
985	1.0	Erns
986	1.0	Erns
987	0.9038461538461539	Erns
988	1.0	Erns
989	1.0	Erns
990	0.6153846153846154	Erns
991	1.0	Erns
992	1.0	Erns
993	0.9423076923076923	Erns
994	1.0	Erns
995	0.9807692307692307	Erns
996	0.9807692307692307	Erns
997	1.0	Erns
998	0.9807692307692307	Erns
999	0.9615384615384616	Erns
1000	1.0	Erns
1001	1.0	Erns
1002	0.9807692307692307	Erns
1003	1.0	Erns
1004	1.0	Erns
1005	0.9615384615384616	Erns
1006	1.0	Erns
1007	1.0	Erns
1008	0.9615384615384616	Erns
1009	1.0	Erns
1010	1.0	Erns
1011	0.5769230769230769	Erns
1012	1.0	Erns
1013	1.0	Erns
1014	1.0	Erns
1015	1.0	Erns
1016	1.0	Erns
1017	1.0	Erns
1018	1.0	Erns
1019	1.0	Erns
1020	0.9807692307692307	Erns
1021	0.9615384615384616	Erns
1022	1.0	Erns
1023	0.8653846153846154	Erns
1024	1.0	Erns
1025	1.0	Erns
1026	0.8846153846153846	Erns
1027	1.0	Erns
1028	1.0	Erns
1029	0.5192307692307693	Erns
1030	1.0	Erns
1031	1.0	Erns
1032	0.9807692307692307	Erns
1033	1.0	Erns
1034	1.0	Erns
1035	0.9807692307692307	Erns
1036	1.0	Erns
1037	1.0	Erns
1038	1.0	Erns
1039	1.0	Erns
1040	1.0	Erns
1041	0.5576923076923077	Erns
1042	1.0	Erns
1043	1.0	Erns
1044	0.8653846153846154	Erns
1045	1.0	Erns
1046	1.0	Erns
1047	0.9038461538461539	Erns
1048	1.0	Erns
1049	1.0	Erns
1050	0.9615384615384616	Erns
1051	1.0	Erns
1052	1.0	Erns
1053	1.0	Erns
1054	1.0	Erns
1055	1.0	Erns
1056	0.5576923076923077	Erns
1057	1.0	Erns
1058	1.0	Erns
1059	0.9230769230769231	Erns
1060	1.0	Erns
1061	1.0	Erns
1062	1.0	Erns
1063	1.0	Erns
1064	1.0	Erns
1065	0.7884615384615384	Erns
1066	1.0	Erns
1067	1.0	Erns
1068	0.6346153846153846	Erns
1069	0.9615384615384616	Erns
1070	1.0	Erns
1071	1.0	Erns
1072	1.0	Erns
1073	0.9807692307692307	Erns
1074	0.9807692307692307	Erns
1075	1.0	Erns
1076	1.0	Erns
1077	0.6730769230769231	Erns
1078	1.0	Erns
1079	1.0	Erns
1080	1.0	Erns
1081	1.0	Erns
1082	1.0	Erns
1083	1.0	Erns
1084	0.9807692307692307	Erns
1085	0.9807692307692307	Erns
1086	1.0	Erns
1087	0.6346153846153846	Erns
1088	1.0	Erns
1089	0.6346153846153846	Erns
1090	1.0	Erns
1091	1.0	Erns
1092	1.0	Erns
1093	1.0	Erns
1094	1.0	Erns
1095	0.9615384615384616	Erns
1096	1.0	Erns
1097	0.9807692307692307	Erns
1098	0.9423076923076923	Erns
1099	1.0	Erns
1100	1.0	Erns
1101	0.9807692307692307	Erns
1102	1.0	Erns
1103	1.0	Erns
1104	0.9038461538461539	Erns
1105	1.0	Erns
1106	0.7692307692307693	Erns
1107	1.0	Erns
1108	1.0	Erns
1109	1.0	Erns
1110	1.0	Erns
1111	0.9038461538461539	Erns
1112	1.0	Erns
1113	0.5576923076923077	Erns
1114	1.0	Erns
1115	1.0	Erns
1116	0.5576923076923077	Erns
1117	1.0	Erns
1118	0.9615384615384616	Erns
1119	0.8461538461538461	Erns
1120	1.0	Erns
1121	1.0	Erns
1122	0.5769230769230769	Erns
1123	1.0	Erns
1124	1.0	Erns
1125	0.9807692307692307	Erns
1126	1.0	Erns
1127	1.0	Erns
1128	0.8653846153846154	Erns
1129	1.0	Erns
1130	0.6538461538461539	Erns
1131	1.0	Erns
1132	1.0	Erns
1133	0.9615384615384616	Erns
1134	0.9807692307692307	Erns
1135	1.0	Erns
1136	1.0	Erns
1137	1.0	Erns
1138	1.0	Erns
1139	1.0	Erns
1140	0.5576923076923077	Erns
1141	1.0	Erns
1142	1.0	Erns
1143	0.8076923076923077	Erns
1144	1.0	Erns
1145	1.0	Erns
1146	0.9423076923076923	Erns
1147	1.0	Erns
1148	1.0	Erns
1149	0.5384615384615384	Erns
1150	1.0	Erns
1151	1.0	Erns
1152	0.7884615384615384	Erns
1153	1.0	Erns
1154	1.0	Erns
1155	1.0	Erns
1156	1.0	Erns
1157	1.0	Erns
1158	0.9807692307692307	Erns
1159	1.0	Erns
1160	1.0	Erns
1161	1.0	Erns
1162	1.0	Erns
1163	0.5384615384615384	Erns
1164	0.9038461538461539	Erns
1165	1.0	Erns
1166	0.8653846153846154	Erns
1167	1.0	Erns
1168	0.5384615384615384	Erns
1169	0.9807692307692307	Erns
1170	0.7115384615384616	Erns
1171	0.9807692307692307	Erns
1172	0.9615384615384616	Erns
1173	0.8653846153846154	Erns
1174	0.8846153846153846	Erns
1175	1.0	Erns
1176	0.8269230769230769	Erns
1177	1.0	Erns
1178	1.0	Erns
1179	0.9807692307692307	Erns
1180	1.0	Erns
1181	1.0	Erns
1182	0.8846153846153846	Erns
1183	1.0	Erns
1184	1.0	Erns
1185	0.5192307692307693	Erns
1186	1.0	Erns
1187	1.0	Erns
1188	0.9615384615384616	Erns
1189	1.0	Erns
1190	1.0	Erns
1191	0.8846153846153846	Erns
1192	1.0	Erns
1193	1.0	Erns
1194	0.9615384615384616	Erns
1195	1.0	Erns
1196	1.0	Erns
1197	1.0	Erns
1198	0.9615384615384616	Erns
1199	1.0	Erns
1200	0.9423076923076923	Erns
1201	1.0	Erns
1202	1.0	Erns
1203	0.5192307692307693	Erns
1204	1.0	Erns
1205	1.0	Erns
1206	1.0	Erns
1207	1.0	Erns
1208	1.0	Erns
1209	1.0	Erns
1210	0.9615384615384616	Erns
1211	1.0	Erns
1212	0.9807692307692307	Erns
1213	0.5192307692307693	Erns
1214	1.0	Erns
1215	1.0	Erns
1216	1.0	Erns
1217	1.0	Erns
1218	0.9615384615384616	Erns
1219	1.0	Erns
1220	1.0	Erns
1221	0.75	Erns
1222	1.0	Erns
1223	1.0	Erns
1224	1.0	Erns
1225	1.0	Erns
1226	0.9807692307692307	Erns
1227	0.9615384615384616	Erns
1228	1.0	Erns
1229	1.0	Erns
1230	0.9807692307692307	Erns
1231	1.0	Erns
1232	1.0	Erns
1233	0.9423076923076923	Erns
1234	1.0	Erns
1235	1.0	Erns
1236	1.0	Erns
1237	1.0	Erns
1238	1.0	Erns
1239	0.5576923076923077	Erns
1240	1.0	Erns
1241	1.0	Erns
1242	0.5	Erns
1243	1.0	Erns
1244	1.0	Erns
1245	0.8846153846153846	Erns
1246	1.0	Erns
1247	1.0	Erns
1248	0.5961538461538461	Erns
1249	1.0	Erns
1250	1.0	Erns
1251	0.5961538461538461	Erns
1252	1.0	Erns
1253	1.0	Erns
1254	0.9423076923076923	Erns
1255	0.4807692307692308	Erns
1256	0.9615384615384616	Erns
1257	0.9230769230769231	Erns
1258	0.9615384615384616	Erns
1259	1.0	Erns
1260	0.5576923076923077	Erns
1261	0.6346153846153846	Erns
1262	0.9615384615384616	Erns
1263	0.5192307692307693	Erns
1264	0.5769230769230769	Erns
1265	0.9807692307692307	Erns
1266	0.9423076923076923	Erns
1267	0.9615384615384616	Erns
1268	1.0	Erns
1269	0.9615384615384616	Erns
1270	1.0	Erns
1271	1.0	Erns
1272	1.0	Erns
1273	1.0	Erns
1274	1.0	Erns
1275	0.5961538461538461	Erns
1276	1.0	Erns
1277	1.0	Erns
1278	1.0	Erns
1279	1.0	Erns
1280	1.0	Erns
1281	0.9230769230769231	Erns
1282	1.0	Erns
1283	0.9615384615384616	Erns
1284	0.8846153846153846	Erns
1285	1.0	Erns
1286	1.0	Erns
1287	0.9230769230769231	Erns
1288	0.8461538461538461	Erns
1289	1.0	Erns
1290	0.6730769230769231	Erns
1291	0.9423076923076923	Erns
1292	0.7115384615384616	Erns
1293	0.9615384615384616	Erns
1294	1.0	Erns
1295	1.0	Erns
1296	1.0	Erns
1297	1.0	Erns
1298	1.0	Erns
1299	0.5192307692307693	Erns
1300	0.9615384615384616	Erns
1301	1.0	Erns
1302	0.9230769230769231	Erns
1303	0.9807692307692307	Erns
1304	1.0	Erns
1305	0.9423076923076923	Erns
1306	1.0	Erns
1307	1.0	Erns
1308	0.5384615384615384	Erns
1309	1.0	Erns
1310	1.0	Erns
1311	1.0	Erns
1312	1.0	Erns
1313	1.0	Erns
1314	0.9038461538461539	Erns
1315	1.0	Erns
1316	1.0	Erns
1317	1.0	Erns
1318	0.9615384615384616	Erns
1319	1.0	Erns
1320	0.9038461538461539	Erns
1321	1.0	Erns
1322	1.0	Erns
1323	0.75	Erns
1324	0.9615384615384616	Erns
1325	0.8846153846153846	Erns
1326	0.9230769230769231	Erns
1327	0.9807692307692307	Erns
1328	0.9807692307692307	Erns
1329	1.0	Erns
1330	0.9807692307692307	Erns
1331	1.0	Erns
1332	0.9423076923076923	Erns
1333	1.0	Erns
1334	1.0	Erns
1335	0.5576923076923077	Erns
1336	1.0	Erns
1337	1.0	Erns
1338	0.5576923076923077	Erns
1339	1.0	Erns
1340	1.0	Erns
1341	1.0	Erns
1342	0.9807692307692307	Erns
1343	1.0	Erns
1344	0.9807692307692307	Erns
1345	0.8653846153846154	Erns
1346	1.0	Erns
1347	0.8846153846153846	Erns
1348	0.75	Erns
1349	1.0	Erns
1350	0.9807692307692307	Erns
1351	0.9615384615384616	Erns
1352	1.0	Erns
1353	0.9423076923076923	Erns
1354	0.8846153846153846	Erns
1355	1.0	Erns
1356	0.9615384615384616	Erns
1357	1.0	Erns
1358	1.0	Erns
1359	0.5384615384615384	Erns
1360	1.0	Erns
1361	1.0	Erns
1362	0.9807692307692307	Erns
1363	1.0	Erns
1364	1.0	Erns
1365	0.6538461538461539	Erns
1366	0.9807692307692307	Erns
1367	0.9423076923076923	Erns
1368	0.8076923076923077	Erns
1369	1.0	Erns
1370	1.0	Erns
1371	0.9615384615384616	Erns
1372	1.0	Erns
1373	1.0	Erns
1374	0.9423076923076923	Erns
1375	0.9807692307692307	Erns
1376	1.0	Erns
1377	0.7115384615384616	Erns
1378	1.0	Erns
1379	1.0	Erns
1380	0.6346153846153846	Erns
1381	1.0	Erns
1382	1.0	Erns
1383	0.8846153846153846	Erns
1384	1.0	Erns
1385	1.0	Erns
1386	0.9423076923076923	Erns
1387	1.0	Erns
1388	1.0	Erns
1389	0.8653846153846154	Erns
1390	1.0	Erns
1391	1.0	Erns
1392	0.9423076923076923	Erns
1393	0.8846153846153846	Erns
1394	0.5769230769230769	Erns
1395	0.9423076923076923	Erns
1396	1.0	Erns
1397	1.0	Erns
1398	0.9423076923076923	Erns
1399	0.9230769230769231	Erns
1400	1.0	Erns
1401	0.5576923076923077	Erns
1402	1.0	Erns
1403	1.0	Erns
1404	0.9423076923076923	Erns
1405	1.0	Erns
1406	1.0	Erns
1407	1.0	Erns
1408	0.9615384615384616	Erns
1409	1.0	Erns
1410	0.6730769230769231	Erns
1411	1.0	Erns
1412	1.0	Erns
1413	0.9615384615384616	Erns
1414	0.9615384615384616	Erns
1415	1.0	Erns
1416	1.0	Erns
1417	1.0	Erns
1418	1.0	Erns
1419	1.0	Erns
1420	0.9807692307692307	Erns
1421	1.0	Erns
1422	0.6923076923076923	Erns
1423	1.0	Erns
1424	1.0	Erns
1425	0.9038461538461539	Erns
1426	1.0	Erns
1427	0.9807692307692307	Erns
1428	0.6730769230769231	Erns
1429	1.0	Erns
1430	1.0	Erns
1431	0.9038461538461539	Erns
1432	0.9230769230769231	Erns
1433	1.0	Erns
1434	0.9807692307692307	Erns
1435	0.8076923076923077	Erns
1436	1.0	Erns
1437	0.5961538461538461	Erns
1438	0.9807692307692307	Erns
1439	0.9423076923076923	Erns
1440	0.9807692307692307	Erns
1441	1.0	Erns
1442	1.0	Erns
1443	0.9230769230769231	Erns
1444	1.0	Erns
1445	1.0	Erns
1446	0.9038461538461539	Erns
1447	1.0	Erns
1448	0.9807692307692307	Erns
1449	0.8653846153846154	Erns
1450	1.0	Erns
1451	1.0	Erns
1452	0.9615384615384616	Erns
1453	0.9615384615384616	Erns
1454	1.0	Erns
1455	0.9807692307692307	Erns
1456	1.0	Erns
1457	1.0	Erns
1458	0.9230769230769231	Erns
1459	1.0	Erns
1460	1.0	Erns
1461	0.9038461538461539	Erns
1462	1.0	Erns
1463	1.0	Erns
1464	0.9807692307692307	Erns
1465	1.0	Erns
1466	0.9807692307692307	Erns
1467	0.7307692307692307	Erns
1468	1.0	Erns
1469	1.0	Erns
1470	0.8461538461538461	Erns
1471	0.9038461538461539	Erns
1472	0.9807692307692307	Erns
1473	0.9615384615384616	Erns
1474	1.0	Erns
1475	1.0	Erns
1476	1.0	Erns
1477	1.0	Erns
1478	1.0	Erns
1479	0.9807692307692307	Erns
1480	1.0	Erns
1481	1.0	Erns
1482	0.9423076923076923	Erns
1483	1.0	Erns
1484	1.0	Erns
1485	0.9423076923076923	Erns
1486	0.8846153846153846	Erns
1487	1.0	Erns
1488	0.8653846153846154	Erns
1489	1.0	Erns
1490	1.0	Erns
1491	0.9807692307692307	Erns
1492	1.0	E1
1493	1.0	E1
1494	0.9230769230769231	E1
1495	1.0	E1
1496	1.0	E1
1497	0.8269230769230769	E1
1498	1.0	E1
1499	1.0	E1
1500	1.0	E1
1501	1.0	E1
1502	1.0	E1
1503	0.8846153846153846	E1
1504	1.0	E1
1505	1.0	E1
1506	0.5769230769230769	E1
1507	0.8076923076923077	E1
1508	0.6923076923076923	E1
1509	0.4807692307692308	E1
1510	1.0	E1
1511	1.0	E1
1512	0.9230769230769231	E1
1513	1.0	E1
1514	1.0	E1
1515	0.9807692307692307	E1
1516	1.0	E1
1517	0.8846153846153846	E1
1518	1.0	E1
1519	1.0	E1
1520	1.0	E1
1521	1.0	E1
1522	0.7307692307692307	E1
1523	1.0	E1
1524	0.9807692307692307	E1
1525	1.0	E1
1526	1.0	E1
1527	0.9423076923076923	E1
1528	1.0	E1
1529	1.0	E1
1530	0.9615384615384616	E1
1531	0.6153846153846154	E1
1532	1.0	E1
1533	0.9615384615384616	E1
1534	1.0	E1
1535	1.0	E1
1536	1.0	E1
1537	1.0	E1
1538	1.0	E1
1539	0.75	E1
1540	1.0	E1
1541	1.0	E1
1542	0.9615384615384616	E1
1543	1.0	E1
1544	0.9615384615384616	E1
1545	0.6538461538461539	E1
1546	1.0	E1
1547	1.0	E1
1548	0.9230769230769231	E1
1549	1.0	E1
1550	1.0	E1
1551	0.9423076923076923	E1
1552	1.0	E1
1553	1.0	E1
1554	0.9807692307692307	E1
1555	1.0	E1
1556	1.0	E1
1557	0.9038461538461539	E1
1558	1.0	E1
1559	1.0	E1
1560	1.0	E1
1561	1.0	E1
1562	1.0	E1
1563	1.0	E1
1564	0.9807692307692307	E1
1565	1.0	E1
1566	0.4230769230769231	E1
1567	1.0	E1
1568	1.0	E1
1569	0.7307692307692307	E1
1570	0.9807692307692307	E1
1571	0.9230769230769231	E1
1572	0.9807692307692307	E1
1573	1.0	E1
1574	1.0	E1
1575	1.0	E1
1576	1.0	E1
1577	1.0	E1
1578	0.8653846153846154	E1
1579	1.0	E1
1580	0.8461538461538461	E1
1581	0.9423076923076923	E1
1582	1.0	E1
1583	1.0	E1
1584	1.0	E1
1585	1.0	E1
1586	1.0	E1
1587	1.0	E1
1588	1.0	E1
1589	1.0	E1
1590	1.0	E1
1591	1.0	E1
1592	1.0	E1
1593	0.8653846153846154	E1
1594	1.0	E1
1595	1.0	E1
1596	1.0	E1
1597	1.0	E1
1598	1.0	E1
1599	0.8461538461538461	E1
1600	1.0	E1
1601	1.0	E1
1602	0.5192307692307693	E1
1603	0.9807692307692307	E1
1604	1.0	E1
1605	0.6730769230769231	E1
1606	1.0	E1
1607	1.0	E1
1608	0.8653846153846154	E1
1609	1.0	E1
1610	1.0	E1
1611	0.9807692307692307	E1
1612	1.0	E1
1613	1.0	E1
1614	0.6346153846153846	E1
1615	1.0	E1
1616	1.0	E1
1617	0.9615384615384616	E1
1618	1.0	E1
1619	1.0	E1
1620	0.9615384615384616	E1
1621	1.0	E1
1622	1.0	E1
1623	0.8846153846153846	E1
1624	1.0	E1
1625	1.0	E1
1626	0.9615384615384616	E1
1627	1.0	E1
1628	1.0	E1
1629	0.9615384615384616	E1
1630	0.9230769230769231	E1
1631	1.0	E1
1632	0.8846153846153846	E1
1633	1.0	E1
1634	0.9807692307692307	E1
1635	0.9615384615384616	E1
1636	1.0	E1
1637	1.0	E1
1638	0.9807692307692307	E1
1639	1.0	E1
1640	1.0	E1
1641	1.0	E1
1642	1.0	E1
1643	1.0	E1
1644	0.75	E1
1645	1.0	E1
1646	1.0	E1
1647	0.7884615384615384	E1
1648	1.0	E1
1649	1.0	E1
1650	0.9807692307692307	E1
1651	1.0	E1
1652	1.0	E1
1653	0.9615384615384616	E1
1654	1.0	E1
1655	1.0	E1
1656	0.9423076923076923	E1
1657	1.0	E1
1658	1.0	E1
1659	0.8653846153846154	E1
1660	1.0	E1
1661	1.0	E1
1662	0.9615384615384616	E1
1663	0.9615384615384616	E1
1664	0.5769230769230769	E1
1665	1.0	E1
1666	0.8461538461538461	E1
1667	1.0	E1
1668	0.8653846153846154	E1
1669	0.9423076923076923	E1
1670	1.0	E1
1671	0.9615384615384616	E1
1672	1.0	E1
1673	1.0	E1
1674	0.7884615384615384	E1
1675	0.9807692307692307	E1
1676	1.0	E1
1677	0.8461538461538461	E1
1678	1.0	E1
1679	1.0	E1
1680	1.0	E1
1681	1.0	E1
1682	1.0	E1
1683	0.9615384615384616	E1
1684	0.9038461538461539	E1
1685	1.0	E1
1686	0.9038461538461539	E1
1687	1.0	E1
1688	1.0	E1
1689	0.9423076923076923	E1
1690	1.0	E1
1691	1.0	E1
1692	0.9807692307692307	E1
1693	1.0	E1
1694	1.0	E1
1695	1.0	E1
1696	0.9615384615384616	E1
1697	1.0	E1
1698	0.9423076923076923	E1
1699	1.0	E1
1700	1.0	E1
1701	0.9615384615384616	E1
1702	1.0	E1
1703	1.0	E1
1704	0.9230769230769231	E1
1705	0.9615384615384616	E1
1706	1.0	E1
1707	0.6153846153846154	E1
1708	0.9807692307692307	E1
1709	1.0	E1
1710	0.7692307692307693	E1
1711	1.0	E1
1712	1.0	E1
1713	1.0	E1
1714	0.9615384615384616	E1
1715	0.8461538461538461	E1
1716	0.8076923076923077	E1
1717	0.9615384615384616	E1
1718	0.9807692307692307	E1
1719	0.9038461538461539	E1
1720	1.0	E1
1721	1.0	E1
1722	1.0	E1
1723	0.9807692307692307	E1
1724	1.0	E1
1725	1.0	E1
1726	0.9807692307692307	E1
1727	1.0	E1
1728	1.0	E1
1729	0.9615384615384616	E1
1730	1.0	E1
1731	0.9230769230769231	E1
1732	1.0	E1
1733	1.0	E1
1734	0.8653846153846154	E1
1735	1.0	E1
1736	0.9230769230769231	E1
1737	0.8846153846153846	E1
1738	0.8653846153846154	E1
1739	0.9230769230769231	E1
1740	0.7692307692307693	E1
1741	1.0	E1
1742	1.0	E1
1743	1.0	E1
1744	1.0	E1
1745	1.0	E1
1746	0.9615384615384616	E1
1747	1.0	E1
1748	1.0	E1
1749	0.8269230769230769	E1
1750	0.9807692307692307	E1
1751	0.9038461538461539	E1
1752	0.8461538461538461	E1
1753	0.6346153846153846	E1
1754	1.0	E1
1755	0.9038461538461539	E1
1756	0.9038461538461539	E1
1757	0.9038461538461539	E1
1758	0.6346153846153846	E1
1759	0.5192307692307693	E1
1760	0.5769230769230769	E1
1761	0.5961538461538461	E1
1762	0.9615384615384616	E1
1763	1.0	E1
1764	0.9230769230769231	E1
1765	0.9230769230769231	E1
1766	0.9230769230769231	E1
1767	1.0	E1
1768	1.0	E1
1769	1.0	E1
1770	0.8846153846153846	E1
1771	1.0	E1
1772	1.0	E1
1773	0.8846153846153846	E1
1774	1.0	E1
1775	1.0	E1
1776	0.9615384615384616	E1
1777	1.0	E1
1778	0.9807692307692307	E1
1779	0.7692307692307693	E1
1780	1.0	E1
1781	0.9423076923076923	E1
1782	1.0	E1
1783	1.0	E1
1784	1.0	E1
1785	0.9230769230769231	E1
1786	0.9615384615384616	E1
1787	1.0	E1
1788	0.9230769230769231	E1
1789	1.0	E1
1790	1.0	E1
1791	1.0	E1
1792	0.9038461538461539	E1
1793	1.0	E1
1794	0.9615384615384616	E1
1795	1.0	E1
1796	1.0	E1
1797	0.8846153846153846	E1
1798	0.9615384615384616	E1
1799	1.0	E1
1800	0.9615384615384616	E1
1801	0.8846153846153846	E1
1802	1.0	E1
1803	0.8461538461538461	E1
1804	0.9807692307692307	E1
1805	0.9615384615384616	E1
1806	0.8653846153846154	E1
1807	1.0	E1
1808	1.0	E1
1809	0.8846153846153846	E1
1810	0.9230769230769231	E1
1811	0.9230769230769231	E1
1812	0.7115384615384616	E1
1813	1.0	E1
1814	1.0	E1
1815	0.9807692307692307	E1
1816	1.0	E1
1817	1.0	E1
1818	0.8846153846153846	E1
1819	0.9807692307692307	E1
1820	1.0	E1
1821	0.9615384615384616	E1
1822	1.0	E1
1823	1.0	E1
1824	1.0	E1
1825	1.0	E1
1826	1.0	E1
1827	1.0	E1
1828	1.0	E1
1829	1.0	E1
1830	1.0	E1
1831	0.5769230769230769	E1
1832	1.0	E1
1833	1.0	E1
1834	1.0	E1
1835	1.0	E1
1836	0.9807692307692307	E1
1837	1.0	E1
1838	1.0	E1
1839	1.0	E1
1840	1.0	E1
1841	1.0	E1
1842	1.0	E1
1843	0.8076923076923077	E1
1844	1.0	E1
1845	0.9807692307692307	E1
1846	1.0	E1
1847	1.0	E1
1848	0.5769230769230769	E1
1849	1.0	E1
1850	1.0	E1
1851	0.9423076923076923	E1
1852	1.0	E1
1853	1.0	E1
1854	0.8461538461538461	E1
1855	1.0	E1
1856	1.0	E1
1857	0.8653846153846154	E1
1858	1.0	E1
1859	1.0	E1
1860	0.9230769230769231	E1
1861	1.0	E1
1862	1.0	E1
1863	0.9807692307692307	E1
1864	1.0	E1
1865	1.0	E1
1866	0.9807692307692307	E1
1867	1.0	E1
1868	1.0	E1
1869	0.8461538461538461	E1
1870	0.9615384615384616	E1
1871	1.0	E1
1872	0.9423076923076923	E1
1873	1.0	E1
1874	1.0	E1
1875	1.0	E1
1876	1.0	E1
1877	1.0	E1
1878	1.0	E1
1879	1.0	E1
1880	1.0	E1
1881	0.8461538461538461	E1
1882	1.0	E1
1883	1.0	E1
1884	0.9230769230769231	E1
1885	1.0	E1
1886	1.0	E1
1887	0.9230769230769231	E1
1888	1.0	E1
1889	1.0	E1
1890	0.8653846153846154	E1
1891	0.9230769230769231	E1
1892	1.0	E1
1893	0.5769230769230769	E1
1894	0.9423076923076923	E1
1895	0.9615384615384616	E1
1896	1.0	E1
1897	0.9807692307692307	E1
1898	1.0	E1
1899	0.6346153846153846	E1
1900	0.9615384615384616	E1
1901	1.0	E1
1902	0.6730769230769231	E1
1903	1.0	E1
1904	0.9230769230769231	E1
1905	0.5576923076923077	E1
1906	0.9807692307692307	E1
1907	1.0	E1
1908	0.9038461538461539	E1
1909	1.0	E1
1910	1.0	E1
1911	0.9807692307692307	E1
1912	1.0	E1
1913	1.0	E1
1914	0.6153846153846154	E1
1915	1.0	E1
1916	1.0	E1
1917	1.0	E1
1918	0.9615384615384616	E1
1919	1.0	E1
1920	0.4807692307692308	E1
1921	1.0	E1
1922	1.0	E1
1923	1.0	E1
1924	0.9807692307692307	E1
1925	1.0	E1
1926	0.9807692307692307	E1
1927	0.5192307692307693	E1
1928	1.0	E1
1929	0.7307692307692307	E1
1930	1.0	E1
1931	0.9807692307692307	E1
1932	0.9230769230769231	E1
1933	0.9038461538461539	E1
1934	0.9807692307692307	E1
1935	0.6346153846153846	E1
1936	1.0	E1
1937	1.0	E1
1938	0.9423076923076923	E1
1939	0.8653846153846154	E1
1940	1.0	E1
1941	0.9615384615384616	E1
1942	1.0	E1
1943	1.0	E1
1944	1.0	E1
1945	1.0	E1
1946	1.0	E1
1947	0.9423076923076923	E1
1948	1.0	E1
1949	1.0	E1
1950	0.7884615384615384	E1
1951	0.9807692307692307	E1
1952	1.0	E1
1953	0.9230769230769231	E1
1954	1.0	E1
1955	1.0	E1
1956	0.9423076923076923	E1
1957	0.9230769230769231	E1
1958	1.0	E1
1959	0.9423076923076923	E1
1960	1.0	E1
1961	1.0	E1
1962	0.8653846153846154	E1
1963	1.0	E1
1964	1.0	E1
1965	0.9038461538461539	E1
1966	1.0	E1
1967	1.0	E1
1968	0.9807692307692307	E1
1969	1.0	E1
1970	1.0	E1
1971	1.0	E1
1972	0.9807692307692307	E1
1973	1.0	E1
1974	0.5769230769230769	E1
1975	1.0	E1
1976	1.0	E1
1977	0.9807692307692307	E1
1978	1.0	E1
1979	1.0	E1
1980	0.8076923076923077	E1
1981	1.0	E1
1982	1.0	E1
1983	0.7307692307692307	E1
1984	1.0	E1
1985	1.0	E1
1986	0.8269230769230769	E1
1987	1.0	E1
1988	0.9615384615384616	E1
1989	0.6923076923076923	E1
1990	1.0	E1
1991	1.0	E1
1992	0.5	E1
1993	1.0	E1
1994	1.0	E1
1995	0.9615384615384616	E1
1996	0.5384615384615384	E1
1997	1.0	E1
1998	0.8076923076923077	E1
1999	0.5769230769230769	E1
[truncated: 9,695 more rows]
