# Supplementary material for: Characterization of Pestivirus tauri (BVDV-2, Subtype c) Isolates in Northern Italy Using Whole-Genome Sequencing
Source: Viruses. 2026 Mar 16;18(3):367. doi: 10.3390/v18030367 (PMC13030877; doi:10.3390/v18030367)
Supplement: Supplementary file 1 [file viruses-18-00367-s001.zip › TableS3.csv]

Protein	percent_identity
NS3	0.9544242970304464
NS4B	0.9532993423483337
NS4A	0.949619391025641
NS5B	0.9485218073535181
E1	0.9458908612754766
Erns	0.9433807748785723
NS5A	0.943249239023887
C	0.9430618401206637
NS2	0.9383030508858323
E2	0.9376206231044941
Npro	0.9337606837606838
P7	0.9315934065934066
